# Supplementary material for: Diverse homeostatic and immunomodulatory roles of immune cells in the developing mouse lung at single cell resolution
Source: eLife. 2020 Jun 2;9:e56890. doi: 10.7554/eLife.56890 (PMC7358008; doi:10.7554/eLife.56890)
Supplement: Figure 3—source data 3. — This zip archive contains all the fluorescent micrographs used for the quantitative analysis shown in Fig. blank. The individual files are named with the timepoint (for figures containing more than one timepoint), the gene detected by FISH, followed by the color of the label for the gene with ‘G’ for green, ‘R’ for red, ‘W’ for white, and ‘Y’ for yellow. [file elife-56890-fig3-data3.zip]

Archive with 22 entries (19 files):
- Source Files for Gal and C1qa JPEG/
- Source Files for Gal and C1qa JPEG/Slide1_E18.5_Cd68W_GalR_C1qaG.jpeg
- __MACOSX/
- __MACOSX/Source Files for Gal and C1qa JPEG/
- __MACOSX/Source Files for Gal and C1qa JPEG/._Slide1_E18.5_Cd68W_GalR_C1qaG.jpeg
- Source Files for Gal and C1qa JPEG/Slide2_E18.5_Cd68W_GalR_C1qaG.jpeg
- __MACOSX/Source Files for Gal and C1qa JPEG/._Slide2_E18.5_Cd68W_GalR_C1qaG.jpeg
- Source Files for Gal and C1qa JPEG/Slide3_E18.5_Cd68W_GalR_C1qaG.jpeg
- __MACOSX/Source Files for Gal and C1qa JPEG/._Slide3_E18.5_Cd68W_GalR_C1qaG.jpeg
- Source Files for Gal and C1qa JPEG/Slide4_E18.5_Cd68R_GalW_C1qaG.jpeg
- __MACOSX/Source Files for Gal and C1qa JPEG/._Slide4_E18.5_Cd68R_GalW_C1qaG.jpeg
- Source Files for Gal and C1qa JPEG/Slide5_E18.5_Cd68R_GalW_C1qaG.jpeg
- __MACOSX/Source Files for Gal and C1qa JPEG/._Slide5_E18.5_Cd68R_GalW_C1qaG.jpeg
- Source Files for Gal and C1qa JPEG/Slide6_E18.5_Cd68R_GalW_C1qaG.jpeg
- __MACOSX/Source Files for Gal and C1qa JPEG/._Slide6_E18.5_Cd68R_GalW_C1qaG.jpeg
- Source Files for Gal and C1qa JPEG/Slide7_E18.5_Cd68R_GalW_C1qaG.jpeg
- __MACOSX/Source Files for Gal and C1qa JPEG/._Slide7_E18.5_Cd68R_GalW_C1qaG.jpeg
- Source Files for Gal and C1qa JPEG/Slide8_E18.5_Cd68R_GalW_C1qaG.jpeg
- __MACOSX/Source Files for Gal and C1qa JPEG/._Slide8_E18.5_Cd68R_GalW_C1qaG.jpeg
- Source Files for Gal and C1qa JPEG/Slide9_E18.5_Cd68R_GalW_C1qaG.jpeg
- __MACOSX/Source Files for Gal and C1qa JPEG/._Slide9_E18.5_Cd68R_GalW_C1qaG.jpeg
- __MACOSX/._Source Files for Gal and C1qa JPEG
